# Supplementary material for: Significant distinct branches of hierarchical trees: a framework for statistical analysis and applications to biological data
Source: BMC Genomics. 2014 Nov 19;15(1):1000. doi: 10.1186/1471-2164-15-1000 (PMC4253613; doi:10.1186/1471-2164-15-1000)
Supplement: Supplementary file 2 — Additional file 2: Dataset displayed in Figure 1 . An Excel file containing a set of 280 positive real values sampled from a mixture of three normal components: N(0.5,0.42), N(11,12) and N(5,22). (XLS 33 KB) [file 12864_2014_6704_MOESM2_ESM.xls]

## Sheet: Figure1
0.555994
0.156113
0.529141
0.300969
0.121169
0.372346
0.72345
0.13102
0.349157
0.757783
0.0353893
0.929754
0.942493
0.771498
0.917051
0.058581
0.177648
0.0221402
0.729466
0.751474
0.268643
0.140842
0.421635
0.549472
0.00208086
0.740021
0.967427
0.697048
0.722546
0.213996
0.205182
0.982313
0.502208
0.876847
0.462848
0.954352
0.59935
0.0628713
0.763229
0.881829
0.0729097
0.207933
0.716614
0.922083
0.81194
0.676037
0.358872
0.00856156
0.530511
0.0677562
0.896779
0.943105
0.798289
0.537488
0.501537
0.322086
0.64815
0.185237
0.391352
0.568927
0.175995
0.768464
0.394956
0.69643
0.694583
0.164856
0.0971525
0.652729
0.659912
0.597097
0.88085
0.486569
0.872241
0.0825735
0.446605
0.673297
0.159559
0.942489
0.662377
0.0968326
0.739513
0.556511
0.869704
0.579369
0.639366
0.726695
0.921474
0.926764
0.562273
0.163436
0.604116
0.873169
0.708949
0.147356
0.106096
0.855513
0.518458
0.932435
0.526838
0.429786
7.87139
7.21792
3.11479
2.02116
5.24603
7.67015
6.80788
7.26757
6.88367
3.32381
3.56057
6.83898
6.05688
2.22388
2.49428
3.68157
7.48899
1.96926
1.88175
5.816
5.77911
5.81226
2.33653
4.49645
6.70709
5.65258
5.92341
6.12189
7.20187
1.95145
6.8137
3.55092
3.34847
7.27528
6.73058
7.30503
3.16963
5.32192
5.17459
5.16631
2.65144
3.86537
1.56331
7.13349
4.7249
5.99778
6.95713
4.74882
7.07544
2.62922
2.00609
4.64182
5.91831
5.4146
7.38839
2.66867
6.49311
4.83473
2.35522
3.82598
4.08328
6.46913
7.6213
5.45519
4.57401
5.35086
7.69156
2.35873
7.50296
6.56913
4.18395
1.82019
3.86586
4.61683
2.0819
4.12036
6.1739
4.30192
3.36818
5.6925
12.2975
9.96954
11.588
12.1387
11.3212
10.0129
10.292
11.1678
12.723
10.533
10.7709
12.1914
9.58817
12.3251
10.1367
12.0354
11.5757
10.7544
11.2912
10.373
11.1998
10.2291
9.48854
11.586
10.2169
10.8238
11.2327
9.79613
12.0751
9.27515
12.9957
9.58733
11.2553
10.9373
10.5513
12.1655
11.6374
10.8442
11.0715
11.7437
10.8093
8.97693
11.897
10.3304
10.0882
10.9869
11.1016
13.1726
11.7766
11.7238
11.3083
10.9168
9.46578
12.23
11.0896
9.09362
10.277
10.3941
10.3008
10.1389
10.7598
10.6561
10.3704
10.426
11.7391
10.6966
9.58171
9.8811
11.2633
10.0821
10.9699
12.1369
11.7111
11.2874
10.938
12.6792
10.7769
9.02526
10.8021
11.336
12.6985
9.95867
11.3454
10.9983
10.1135
11.2266
10.0177
12.0383
7.88125
12.2586
11.7226
10.6513
10.6927
10.6957
10.9359
12.2186
13.154
9.04373
12.1491
12.3635
